# Supplementary material for: Feasibility of the Italian version of the Teen Online Problem Solving Program (I-TOPS) in a sample of adolescents with acquired brain injury: Results from a randomized controlled trial
Source: PLoS One. 2026 Jul 28;21(7):e0354280. doi: 10.1371/journal.pone.0354280 (PMC13411921; doi:10.1371/journal.pone.0354280)
Supplement: S1 Data — (XLSX) [file pone.0354280.s003.xlsx]

## Sheet: Foglio1
ID	Sex	Group	Training Drop-outs	Accessibility	Training adherence	Techical smoothness	Score at satisfaction survey	Training Satisfaction	Participation Rates	Assessment procedures T0 ADOLESCENT+ PARENT	Assessment procedures T0 ADOLESCENT	Assessment procedures T0 PARENT	Assessment procedures T1 ADOLESCENT+ PARENT	Assessment procedures T1 ADOLESCENT	Assessment procedures T1 PARENT	Assessment procedures T2 ADOLESCENT+ PARENT	Assessment procedures T2 ADOLESCENT	Assessment procedures T2 PARENT	Assessment timescale T1	Assessment timescale T2	Loss to follow up T1	Loss to follow up T2	Participation willingness
1	2	1	0	1	100	1	57	1	1	0	1	0	0	1	0	0	1	0	1	1	1	1	50/81
3	2	1	0	1	100	1	65	1	1	1	1	1	1	1	1	1	1	1	1	1	1	1
6	2	1	0	1	100	1	55	0	1	1	1	1	1	1	1	1	1	1	1	1	1	1
7	1	1	0	1	100	1	58	1	1	1	1	1	1	1	1	1	1	1	1	1	1	1
9	1	1	0	1	100	1	58	1	1	1	1	1	1	1	1	1	1	1	1	1	1	1
12	1	1	0	1	100	1	65	1	1	0	1	0	0	1	0	0	1	0	1	1	1	1
13	1	1	1	0	20	1			0	1	1	1
16	2	1	0	1	100	1	66	1	1	1	1	1	1	1	1	1	1	1	1	1	1	1
17	1	1	0	1	100	1	60	1	1	1	1	1	1	1	1				1		1	0
19	1	1	0	1	100	1	52	0	1	1	1	1	1	1	1	1	1	1	1	1	1	1
21	1	1	1	1	10	1			0	0	0	0
24	1	1	0	1	100	1	68	1	1	1	1	1	1	1	1	1	1	1	0	0	1	1
26	1	1	0	1	100	1	58	1	1	1	1	1	1	1	1	1	1	1	1	1	1	1
27	2	1	0	1	100	1	60	1	1	0	1	0	0	1	0	0	1	0	1	1	1	1
30	1	1	0	0	100	1	73	1	1	0	1	0	0	1	0	0	1	0	1	1	1	1
32	2	1	0	1	100	1	59	1	1	1	1	1	1	1	1	1	1	1	1	1	1	1
34	2	1	0	1	100	1	68	1	1	1	1	1	1	1	1	1	1	1	1	0	1	1
36	1	1	0	1	100	1	60	1	1	0	1	0	0	1	0	0	1	0	1	1	1	1
37	1	1	0	1	100	1	60	1	1	1	1	1	1	1	1	1	1	1	1	1	1	1
40	1	1	0	1	100	1	60	1	1	1	1	1	1	1	1	1	1	1	1	1	1	1
42	2	1	0	1	100	1	70	1	1	1	1	1	1	1	1	1	1	1	1	1	1	1
N/Tot				19/21	19/21	21/21		17/19	19/21	15/21	20/21	15/21	14/19	19/19	14/19	13/18	18/18	13/18	18/19	16/18	19/19	18/19
Percentage/Mean				90.47%	91.90 %	1		89.47%	90.47%	71.43%	95.24 %	71.43%	73.68%	1	73.68%	72.22%	1	72.22%	94.74%	88.89%	1	94.74%	61.73%
Criterion for Success				Yes	Yes	Yes		Yes	Yes	No	Yes	No	No	Yes	No	No	YES	No	No	No	Yes	Yes	No
2	2	2	0	1	100	1	49	0	1	1	1	1	1	1	1				1		1	0
4	2	2	0	1	100	1	72	1	1	1	1	1	1	1	1	1	1	1	1	1	1	1
5	2	2	0	1	100	1	71	1	1	1	1	1	1	1	1	1	1	1	1	1	1	1
8	1	2	1	1	10	1			0	0	1	0
10	1	2	0	1	100	1	52	0	1	1	1	1	1	1	1	1	1	1	1	1	1	1
11	1	2	0	1	100	1	68	1	1	0	1	0	0	1	0	0	1	0	0	1	1	1
14	1	2	0	1	100	1	51	0	1	1	1	1	1	1	1				1		1	0
15	1	2	1	1	10	1			0	0	1	0
18	1	2	0	1	100	1	59	1	1	1	1	1	1	1	1	1	1	1	1	1	1	1
20	1	2	0	1	100	1	52	0	1	1	1	1	1	1	1	1	1	1	0	1	1	1
22	1	2	0	1	100	1	50	0	1	1	1	1	1	1	1	1	1	1	1	1	1	1
23	2	2	0	1	100	1	62	1	1	1	1	1	1	1	1	1	1	1	1	1	1	1
25	2	2	1	1	10	1			0	0	1	0
28	1	2	0	1	100	1	62	1	1	0	1	0	0	1	0	0	1	0	1	0	1	1
29	2	2	1	1	10	1			0	0	1	0
31	1	2	1	1	20	1			0	1	1	1
33	2	2	0	1	100	1	60	1	1	1	1	1	1	1	1	1	1	1	1	1	1	1
35	2	2	0	1	100	1	65	1	1	1	1	1	1	1	1	1	1	1	1	1	1	1
38	2	2	0	1	100	1	63	1	1	1	1	1	1	1	1	1	1	1	1	1	1	1
39	2	2	1	1	20	1			0	1	1	1
41	1	2	0	1	100	1	49	0	1	1	1	1	1	1	1	1	1	1	1	1	1	1
N/Tot				21/21	15/21	21/21		9/15	15/21	15/21	21/21	15/21	13/15	15/15	13/15	11/13	13/13	11/13	13/15	12/13	15/15	13/15
Percentage/Mean				1	75.24 %	1		0.6	71.43%	71.43%	1	71.43%	86.67%	1	86.67%	84.62%	1	84.62%	86.67%	92.31%	1	86.67%
Criterion for Success				Yes	No	Yes		No	Yes	No	Yes	No	No	Yes	No	No	Yes	No	No	No	Yes	Yes
